# Supplementary material for: Transformation of Selected Fusarium Toxins and Their Masked Forms during Malting of Various Cultivars of Wheat
Source: Toxins (Basel). 2021 Dec 4;13(12):866. doi: 10.3390/toxins13120866 (PMC8707366; doi:10.3390/toxins13120866)
Supplement: Supplementary file 1 [file toxins-13-00866-s001.zip]

Archive with 1 entries (1 files):
- toxins-1449001-supplementary.pdf
